# Supplementary material for: Mechanisms governing avian phylosymbiosis: Genetic dissimilarity based on neutral and MHC regions exhibits little relationship with gut microbiome distributions of Galápagos mockingbirds
Source: Ecol Evol. 2020 Oct 27;10(23):13345–54. doi: 10.1002/ece3.6934 (PMC7713960; doi:10.1002/ece3.6934)
Supplement: Supplementary file 2 — Table S1 [file ECE3-10-13345-s002.xlsx]

## Sheet: Data used for analysis
Sheet2: Individuals used in this study and their associated metadata
Ids	microbiome	microsats	MHC	Species	Island	Island_short	Location	GPS position Date Time	Date	Time	Year
237	1	1	1	M.macdonaldi	Espanola_PC	Espanola	Pta Cevallos Camp	S1 23.240 W89 37.272	2007-01-28	17:22:00	2007
1039	1	0	0	M.macdonaldi	Espanola_PC	Espanola	Caca	S1 23.513 W89 37.199	2008-02-13	17:00:00	2008
1055	0	1	1	M.macdonaldi	Espanola_PC	Espanola	Rebel	S1 23.278 W89 37.256	2007-01-29	09:00:00	2007
1059	1	0	0	M.macdonaldi	Espanola_PC	Espanola	Booby Bay	S1 23.450 W89 37.231	2006-02-09	09:40:00	2006
1109	0	1	1	M.macdonaldi	Espanola_PC	Espanola	Albatros	S1 23.316 W89 37.235	2007-01-31	17:45:00	2007
1116	0	1	1	M.macdonaldi	Espanola_PC	Espanola	Loo	S1 23.258 W89 37.214	2007-02-01	17:15:00	2007
1123	0	1	1	M.macdonaldi	Espanola_PC	Espanola	Shiprek	S1 23.201 W89 37.317	2007-01-30	08:16:00	2007
1125	0	1	1	M.macdonaldi	Espanola_PC	Espanola	Hawk	S1 23.577 W89 37.179	2007-01-31	17:00:00	2007
1179	1	1	1	M.macdonaldi	Espanola_PC	Espanola	Hawk	S1 23.577 W89 37.179	2006-02-09	11:45:00	2006
1295	1	0	0	M.macdonaldi	Espanola_PC	Espanola	Albatros	S1 23.316 W89 37.235	2007-01-31	18:00:00	2007
1344	0	1	1	M.macdonaldi	Espanola_PC	Espanola	Pta Cevallos Camp	S1 23.240 W89 37.272	2006-02-08	10:08:00	2006
143001	1	1	1	M.macdonaldi	Espanola_PC	Espanola	Pta Cevallos Camp	S1 23.240 W89 37.272	2007-01-31	07:49:00	2007
143005	0	1	1	M.macdonaldi	Espanola_PC	Espanola	Pta Cevallos Camp	S1 23.240 W89 37.272	2007-01-31	08:12:00	2007
143006	1	0	0	M.macdonaldi	Espanola_PC	Espanola	Lizard bay	S1 23.581 W89 37.447	2006-02-10	08:44:00	2006
143008	0	1	1	M.macdonaldi	Espanola_PC	Espanola	Hot rocks	S1 23.753 W89 37.686	2006-02-10	10:15:00	2006
143011	0	1	1	M.macdonaldi	Espanola_PC	Espanola	Pool bay	S1 24.101 W89 37.673	2006-02-10	15:11:00	2006
143026	0	1	1	M.parvulus	StCruz-Gar	StCruz	Garrapatera camp	S0 41.200 W90 13.307	2007-01-25	08:00:00	2007
143050	0	1	1	M.trifasciatus	Gardner-by-Floreana	Gardner	Booby WG	S1 19.827 W90 17.718	2006-03-06	08:18:00	2006
143052	0	1	1	M.parvulus	StCruz-PtA	StCruz	Tunnel	S0 43.923 W90 19.738	2007-01-26	10:35:00	2007
143053	0	1	1	M.parvulus	StCruz-PtA	StCruz	Tunnels	S0 43.923 W90 19.738	2006-03-14	08:02:00	2006
143054	0	1	1	M.parvulus	StCruz-PtA	StCruz	Old tank	S0 44.257 W90 18.074	2006-03-24	09:07:00	2006
143055	0	1	1	M.parvulus	StCruz-PtA	StCruz	Old tank	S0 44.257 W90 18.074	2006-03-24	10:27:00	2006
143056	1	0	0	M.trifasciatus	Gardner-by-Floreana	Gardner	Canyon (First)	S1 19.790 W90 17.622	2006-11-18	10:30:00	2006
143057	1	0	0	M.trifasciatus	Gardner-by-Floreana	Gardner	Opuntia	S1 19.829 W90 17.522	2006-11-18	13:45:00	2006
143058	1	0	0	M.trifasciatus	Gardner-by-Floreana	Gardner	Opuntia	S1 19.829 W90 17.522	2006-11-18	14:15:00	2006
143060	1	0	0	M.trifasciatus	Gardner-by-Floreana	Gardner	BoobyWG	S1 19.827 W90 17.718	2006-11-19	08:30:00	2006
143061	1	0	0	M.trifasciatus	Gardner-by-Floreana	Gardner	Fatbird	S1 19.815 W90 17.668	2006-11-19	10:00:00	2006
143063	1	0	0	M.trifasciatus	Gardner-by-Floreana	Gardner	Canyon (First)	S1 19.790 W90 17.622	2006-11-19	11:00:00	2006
143067	1	0	0	M.trifasciatus	Gardner-by-Floreana	Gardner	Suntarp	S1 19.848 W90 17.489	2006-11-19	15:30:00	2006
143069	1	0	0	M.trifasciatus	Gardner-by-Floreana	Gardner	Daneben	S1 19.901 W90 17.735	2006-11-20	09:00:00	2006
143071	1	0	0	M.trifasciatus	Gardner-by-Floreana	Gardner	Uncomfi	S1 19.966 W90 17.602	2006-11-20	14:00:00	2006
143073	1	0	0	M.trifasciatus	Gardner-by-Floreana	Gardner	BoobyWG	S1 19.827 W90 17.718	2006-11-20	15:40:00	2006
143074	1	0	0	M.trifasciatus	Gardner-by-Floreana	Gardner	Aufstieg	S1 19.869 W90 17.795	2006-11-20	16:45:00	2006
143075	1	0	0	M.trifasciatus	Gardner-by-Floreana	Gardner	Canyon (First)	S1 19.790 W90 17.622	2006-11-21	10:40:00	2006
143076	1	0	0	M.trifasciatus	Gardner-by-Floreana	Gardner	Bloody Birthday	S1 19.773 W90 17.574	2006-11-21	12:20:00	2006
143077	1	0	0	M.trifasciatus	Gardner-by-Floreana	Gardner	Bloody Birthday	S1 19.773 W90 17.574	2006-11-21	12:50:00	2006
143079	1	0	0	M.trifasciatus	Gardner-by-Floreana	Gardner	Crater1	S1 20.011 W90 17.607	2006-11-22	09:00:00	2006
143080	1	0	0	M.trifasciatus	Gardner-by-Floreana	Gardner	Blonde	S1 20.123 W90 17.782	2006-11-22	12:00:00	2006
143081	1	0	0	M.trifasciatus	Gardner-by-Floreana	Gardner	Back	S1 20.031 W90 17.635	2006-11-22	13:30:00	2006
143082	1	0	0	M.trifasciatus	Gardner-by-Floreana	Gardner	Steil	S1 19.946 W90 17.613	2006-11-22	15:00:00	2006
143083	1	0	0	M.trifasciatus	Gardner-by-Floreana	Gardner	Fcol	S1 19.822 W90 17.539	2006-11-23	11:15:00	2006
143084	1	0	0	M.trifasciatus	Gardner-by-Floreana	Gardner	Hope	S1 19.786 W90 17.547	2006-11-23	13:50:00	2006
143085	1	0	0	M.trifasciatus	Gardner-by-Floreana	Gardner	N30	S1 19.916 W90 17.564	2006-11-24	12:00:00	2006
143088	1	0	0	M.trifasciatus	Champion	Champion	Endlich	S1 14.280 W90 23.068	2006-12-05	16:00:00	2006
143089	1	0	0	M.trifasciatus	Champion	Champion	Endlich	S1 14.280 W90 23.068	2006-12-05	16:45:00	2006
143090	0	1	1	M.trifasciatus	Champion	Champion	Third	S1 14.284 W90 23.111	2006-12-06	09:30:00	2006
143091	1	0	0	M.trifasciatus	Champion	Champion	Enderby	S1 14.262 W90 23.054	2006-12-06	10:50:00	2006
143092	1	0	0	M.trifasciatus	Champion	Champion	Nikolaus	S1 14.196 W90 23.121	2006-12-06	11:40:00	2006
143093	1	0	0	M.trifasciatus	Champion	Champion	Boat	S1 14.186 W90 23.137	2006-12-06	12:30:00	2006
143096	1	1	1	M.trifasciatus	Champion	Champion	Rain	S1 14.221 W90 23.224	2006-12-06	17:00:00	2006
143097	1	0	0	M.trifasciatus	Champion	Champion	Rim	S1 14.240 W90 23.184	2006-12-08	10:30:00	2006
143099	1	0	0	M.trifasciatus	Champion	Champion	Wish	S1 14.294 W90 23.171	2006-12-08	11:50:00	2006
143100	1	0	0	M.trifasciatus	Champion	Champion	Hotspot	S1 14.272 W90 23.152	2006-12-08	14:15:00	2006
143103	1	0	0	M.trifasciatus	Champion	Champion	Pollen	S1 14.208 W90 23.159	2006-12-09	11:15:00	2006
143105	1	1	1	M.trifasciatus	Champion	Champion	Landing	S1 14.289 W90 23.226	2006-12-10	08:10:00	2006
143109	1	0	0	M.parvulus	Santiago	Santiago	Camp	S0 16.207 W90 51.224	2007-01-11	10:00:00	2007
143110	0	1	1	M.parvulus	Santiago	Santiago	Test	S0 16.371 W90 50.945	2007-01-11	12:00:00	2007
143112	0	1	1	M.parvulus	Santiago	Santiago	House	S0 16.364 W90 50.847	2007-01-11	13:10:00	2007
143113	0	1	1	M.parvulus	Santiago	Santiago	School	S0 16.062 W90 50.913	2007-01-11	14:50:00	2007
143114	1	1	1	M.parvulus	Santiago	Santiago	Camp	S0 16.207 W90 51.224	2007-01-12	16:20:00	2007
143115	1	1	1	M.parvulus	Santiago	Santiago	Road	S0 16.389 W90 50.884	2007-01-13	08:15:00	2007
143116	0	1	1	M.parvulus	Santiago	Santiago	Valley	S0 16.127 W90 50.706	2007-01-13	10:00:00	2007
143118	0	1	1	M.parvulus	Santiago	Santiago	Mangrove	S0 16.406 W90 51.048	2007-01-14	08:20:00	2007
143119	0	1	1	M.parvulus	Santiago	Santiago	Dove	S0 16.223 W90 50.769	2007-01-14	11:45:00	2007
143120	1	1	1	M.parvulus	Santiago	Santiago	Snag	S0 16.245 W90 50.320	2007-01-14	14:00:00	2007
143121	0	1	1	M.parvulus	Santiago	Santiago	Cloaca	S0 16.329 W90 50.240	2007-01-14	14:45:00	2007
143122	0	1	1	M.parvulus	Santiago	Santiago	Ridge	S0 16.144 W90 50.795	2007-01-14	16:30:00	2007
143123	0	1	1	M.parvulus	Santiago	Santiago	8AM	S0 16.304 W90 50.974	2007-01-15	08:00:00	2007
143124	1	1	1	M.parvulus	Santiago	Santiago	Hole	S0 16.302 W90 50.892	2007-01-15	09:45:00	2007
143126	1	0	0	M.parvulus	Santiago	Santiago	Far	S0 15.166 W90 50.510	2007-01-15	14:40:00	2007
143127	1	0	0	M.parvulus	Santiago	Santiago	Volcano	S0 15.157 W90 51.367	2007-01-15	16:15:00	2007
143128	0	1	1	M.parvulus	Santiago	Santiago	Easy	S0 16.061 W90 51.237	2007-01-16	11:45:00	2007
143130	0	1	1	M.parvulus	Santiago	Santiago	Smelly	S0 14.995 W90 51.837	2007-01-17	11:00:00	2007
143132	1	0	0	M.parvulus	Santiago	Santiago	Perfect	S0 14.918 W90 51.460	2007-01-17	14:40:00	2007
143134	1	1	1	M.parvulus	Santiago	Santiago	Stiff	S0 15.615 W90 51.415	2007-01-17	16:30:00	2007
143137	1	0	0	M.parvulus	StCruz-Gar	StCruz	Picknick	S0 41.607 W90 13.265	2007-01-25	11:15:00	2007
143138	0	1	1	M.parvulus	StCruz-Gar	StCruz	Plasma	S0 41.493 W90 13.312	2007-01-25	14:30:00	2007
143139	1	0	0	M.parvulus	StCruz-Gar	StCruz	Plasma	S0 41.493 W90 13.312	2007-01-25	14:35:00	2007
143142	1	0	0	M.parvulus	StCruz-PtA	StCruz	Tunnel	S0 43.923 W90 19.738	2007-01-26	09:25:00	2007
143144	0	1	1	M.parvulus	StCruz-PtA	StCruz	Park	S0 43.925 W90 19.716	2007-01-26	11:42:00	2007
143147	1	0	0	M.macdonaldi	Espanola_PC	Espanola	Albatros	S1 23.316 W89 37.235	2007-01-29	10:45:00	2007
143148	1	0	0	M.macdonaldi	Espanola_PC	Espanola	Bleeder	S1 23.600 W89 37.334	2007-01-29	13:42:00	2007
143153	0	1	1	M.macdonaldi	Espanola_PC	Espanola	Record	S1 23.576 W89 37.472	2007-01-29	15:20:00	2007
143154	1	1	1	M.macdonaldi	Espanola_PC	Espanola	Record	S1 23.576 W89 37.472	2007-01-29	15:40:00	2007
143157	1	1	1	M.macdonaldi	Espanola_PC	Espanola	Sandy	S1 23.130 W89 37.598	2007-01-30	09:40:00	2007
143159	1	0	0	M.macdonaldi	Espanola_PC	Espanola	Plateau	S1 22.927 W89 37.670	2007-01-30	11:20:00	2007
143161	1	0	0	M.macdonaldi	Espanola_PC	Espanola	Hot tarp	S1 22.902 W89 37.688	2007-01-30	13:15:00	2007
143162	1	0	0	M.macdonaldi	Espanola_PC	Espanola	Inland	S1 22.972 W89 37.794	2007-01-30	14:00:00	2007
143163	1	0	0	M.macdonaldi	Espanola_PC	Espanola	Meadow	S1 23.152 W89 37.487	2007-01-30	15:50:00	2007
143164	1	0	0	M.macdonaldi	Espanola_PC	Espanola	Meadow	S1 23.152 W89 37.487	2007-01-30	15:52:00	2007
143165	0	1	1	M.macdonaldi	Espanola_PC	Espanola	Meadow	S1 23.152 W89 37.487	2007-01-30	16:08:00	2007
143165	1	0	0	M.macdonaldi	Espanola_PC	Espanola	Foto	S1 23.159 W89 37.420	2008-02-14	07:51:00	2008
143166	0	1	1	M.macdonaldi	Espanola_PC	Espanola	Rainy	S1 23.150 W89 37.389	2007-01-30	17:00:00	2007
143166	1	0	0	M.macdonaldi	Espanola_PC	Espanola	Rainy	S1 23.150 W89 37.389	2008-02-14	08:35:00	2008
143168	0	1	1	M.parvulus	StCruz-Gar	StCruz	Worm	S0 41.121 W90 13.458	2007-02-06	08:32:00	2007
143169	0	1	1	M.parvulus	StCruz-Gar	StCruz	No blood	S0 41.329 W90 13.567	2007-02-06	10:22:00	2007
143170	1	0	0	M.parvulus	StCruz-Gar	StCruz	Sauna	S0 41.327 W90 13.356	2007-02-06	11:42:00	2007
143171	1	1	1	M.parvulus	StCruz-Gar	StCruz	Lunch	S0 41.651 W90 13.308	2007-02-06	12:42:00	2007
143172	0	1	1	M.parvulus	StCruz-Gar	StCruz	Garrapatero4	S0 41.155 W90 13.413	2007-02-06	16:00:00	2007
143173	0	1	1	M.parvulus	StCruz-Cha	StCruz	Shade	S0 40.260 W90 26.292	2007-02-10	09:00:00	2007
143175	0	1	1	M.parvulus	StCruz-Cha	StCruz	Tortuga	S0 40.389 W90 26.348	2007-02-10	11:16:00	2007
143176	0	1	1	M.parvulus	StCruz-Cha	StCruz	Chato	S0 39.948 W90 26.373	2007-02-10	15:30:00	2007
143179	1	0	0	M.parvulus	Marchena	Marchena	Camp	N0 17.979 W90 30.431	2007-02-18	06:45:00	2007
143181	0	1	1	M.parvulus	Marchena	Marchena	Vista	N0 18.166 W90 30.335	2007-02-18	09:10:00	2007
143182	0	1	1	M.parvulus	Marchena	Marchena	Nesquik	N0 18.191 W90 30.341	2007-02-18	09:47:00	2007
143184	0	1	1	M.parvulus	Marchena	Marchena	Patch	N0 18.231 W90 30.304	2007-02-18	10:52:00	2007
143185	1	1	1	M.parvulus	Marchena	Marchena	Trail1	N0 18.185 W90 30.143	2007-02-18	15:20:00	2007
143187	0	1	1	M.parvulus	Marchena	Marchena	Lavabed	N0 18.095 W90 30.274	2007-02-18	16:20:00	2007
143190	0	1	1	M.parvulus	Marchena	Marchena	Cordia	N0 18.159 W90 30.471	2007-02-19	09:30:00	2007
143192	0	1	1	M.parvulus	Marchena	Marchena	Focker	N0 18.235 W90 30.376	2007-02-19	10:24:00	2007
143193	1	1	1	M.parvulus	Marchena	Marchena	Neckless	N0 18.108 W90 30.393	2007-02-19	16:00:00	2007
143195	1	0	0	M.parvulus	Marchena	Marchena	Joint	N0 18.079 W90 30.365	2007-02-19	16:48:00	2007
143196	0	1	1	M.parvulus	Marchena	Marchena	Erosion	N0 18.028 W90 30.330	2007-02-19	17:20:00	2007
143197	0	1	1	M.parvulus	Marchena	Marchena	Miracle	N0 18.416 W90 30.368	2007-02-20	10:28:00	2007
143198	1	0	0	M.parvulus	Marchena	Marchena	Beer	N0 18.204 W90 30.643	2007-02-20	15:10:00	2007
143199	1	0	0	M.parvulus	Marchena	Marchena	Beer	N0 18.204 W90 30.643	2007-02-20	15:20:00	2007
143201	1	1	1	M.parvulus	Marchena	Marchena	Beach	N0 18.061 W90 30.520	2007-02-21	08:20:00	2007
143202	1	0	0	M.parvulus	Marchena	Marchena	Dolphin	N0 18.193 W90 30.879	2007-02-21	09:45:00	2007
143203	0	1	1	M.parvulus	Marchena	Marchena	Sahara	N0 18.222 W90 30.898	2007-02-21	10:20:00	2007
143204	1	1	1	M.parvulus	Marchena	Marchena	Linda	N0 18.460 W90 30.951	2007-02-21	16:15:00	2007
143206	1	0	0	M.parvulus	Marchena	Marchena	Hot	N0 18.271 W90 30.037	2007-02-22	15:15:00	2007
143207	1	0	0	M.parvulus	Marchena	Marchena	Film	N0 18.343 W90 30.264	2007-02-23	10:27:00	2007
143208	1	0	0	M.parvulus	Marchena	Marchena	Film	N0 18.343 W90 30.264	2007-02-23	10:50:00	2007
143209	1	1	1	M.parvulus	Marchena	Marchena	Fecal	N0 18.314 W90 30.895	2007-02-24	09:10:00	2007
143211	1	0	0	M.parvulus	Marchena	Marchena	Busy	N0 18.418 W90 30.913	2007-02-24	10:25:00	2007
143212	1	0	0	M.parvulus	Marchena	Marchena	Busy	N0 18.418 W90 30.913	2007-02-24	10:30:00	2007
143213	1	0	0	M.parvulus	Marchena	Marchena	Feather	N0 18.549 W90 31.085	2007-02-24	13:40:00	2007
143215	1	1	1	M.parvulus	Marchena	Marchena	Gang	N0 18.421 W90 31.244	2007-02-24	16:10:00	2007
143216	0	1	1	M.parvulus	Marchena	Marchena	Early	N0 18.079 W90 30.411	2007-02-25	07:40:00	2007
143217	1	0	0	M.parvulus	Marchena	Marchena	Mike	N0 18.180 W90 30.285	2007-02-25	10:20:00	2007
143219	1	0	0	M.parvulus	StCruz-Gar	StCruz	Lunch	S0 41.651 W90 13.308	2007-03-22	12:20:00	2007
143220	0	1	1	M.melanotis	SanCristobal_Sur	SanCristobal	Acacia	S0 53.017 W89 36.205	2007-04-15	10:55:00	2007
143222	1	0	0	M.melanotis	SanCristobal_Sur	SanCristobal	Chino	S0 55.300 W89 25.923	2007-04-17	07:54:00	2007
143223	0	1	1	M.melanotis	SanCristobal_Sur	SanCristobal	Ants	S0 55.607 W89 25.786	2007-04-17	10:00:00	2007
143225	0	1	1	M.melanotis	SanCristobal_Sur	SanCristobal	Tuerto	S0 54.988 W89 26.132	2007-04-17	16:15:00	2007
143228	1	0	0	M.melanotis	SanCristobal_Sur	SanCristobal	Flies	S0 55.936 W89 32.853	2007-04-18	09:20:00	2007
143231	1	1	1	M.melanotis	SanCristobal_Sur	SanCristobal	Finch	S0 54.779 W89 26.110	2007-04-19	10:00:00	2007
143233	1	0	0	M.melanotis	SanCristobal_Sur	SanCristobal	Finch	S0 54.779 W89 26.110	2007-04-19	11:05:00	2007
143234	1	0	0	M.melanotis	SanCristobal_Sur	SanCristobal	Record	S0 54.890 W89 26.154	2007-04-19	15:00:00	2007
143236	1	1	1	M.melanotis	SanCristobal_Sur	SanCristobal	Apple	S0 56.045 W89 32.892	2007-04-20	07:30:00	2007
143238	0	1	1	M.melanotis	SanCristobal_Sur	SanCristobal	Trap	S0 56.125 W89 32.925	2007-04-20	09:00:00	2007
143239	0	1	1	M.melanotis	SanCristobal_Sur	SanCristobal	Last	S0 56.216 W89 32.935	2007-04-20	10:15:00	2007
143243	0	1	1	M.trifasciatus	Champion	Champion	Wilson	S1 14.246 W90 23.230	2008-01-17	10:00:00	2008
143245	0	1	1	M.trifasciatus	Champion	Champion	Wilson	S1 14.246 W90 23.230	2008-01-17	11:53:00	2008
143248	0	1	1	M.trifasciatus	Champion	Champion	Cueva	S1 14.217 W90 23.185	2008-01-17	15:40:00	2008
143255	0	1	1	M.trifasciatus	Champion	Champion	Cueva	S1 14.217 W90 23.185	2008-01-18	11:21:00	2008
143256	0	1	1	M.trifasciatus	Champion	Champion	Cueva	S1 14.217 W90 23.185	2008-01-18	11:50:00	2008
143257	0	1	1	M.trifasciatus	Champion	Champion	Cueva	S1 14.217 W90 23.185	2008-01-18	14:12:00	2008
143260	0	1	1	M.trifasciatus	Champion	Champion	Mirador	S1 14.248 W90 23.201	2008-01-19	08:46:00	2008
143264	0	1	1	M.trifasciatus	Champion	Champion	Frio	S1 14.324 W90 23.168	2008-01-19	15:15:00	2008
143268	0	1	1	M.trifasciatus	Champion	Champion	Imprevisto	S1 14.243 W90 23.151	2008-01-20	09:26:00	2008
143269	1	1	1	M.trifasciatus	Champion	Champion	Paca	S1 14.211 W90 23.128	2008-01-20	10:22:00	2008
143270	1	0	0	M.trifasciatus	Champion	Champion	Windy	S1 14.274 W90 23.131	2008-01-20	15:16:00	2008
143273	0	1	1	M.trifasciatus	Gardner-by-Floreana	Gardner	Canyon (First)	S1 19.790 W90 17.622	2008-01-24	14:35:00	2008
143278	0	1	1	M.trifasciatus	Gardner-by-Floreana	Gardner	Muchos	S1 19.800 W90 17.596	2008-01-25	12:13:00	2008
143286	1	0	0	M.trifasciatus	Gardner-by-Floreana	Gardner	Rocas	S1 19.822 W90 17.488	2008-01-26	11:48:00	2008
143287	1	0	0	M.trifasciatus	Gardner-by-Floreana	Gardner	Suntarp	S1 19.848 W90 17.489	2008-01-26	12:40:00	2008
143289	1	0	0	M.trifasciatus	Gardner-by-Floreana	Gardner	Cervez	S1 19.816 W90 17.594	2008-01-26	16:08:00	2008
143290	1	0	0	M.trifasciatus	Gardner-by-Floreana	Gardner	Aau	S1 19.842 W90 17.564	2008-01-26	15:25:00	2008
143291	1	0	0	M.parvulus	StCruz-Gar	StCruz	Sarah	S0 41.507 W90 13.324	2008-02-08	09:45:00	2008
143295	1	0	0	M.parvulus	StCruz-PtA	StCruz	Old tank	S0 44.257 W90 18.074	2008-02-09	11:01:00	2008
143296	1	0	0	M.macdonaldi	Espanola_PC	Espanola	Rebel	S1 23.278 W89 37.256	2008-02-12	08:26:00	2008
143297	1	0	0	M.macdonaldi	Espanola_PC	Espanola	Albatros	S1 23.316 W89 37.235	2008-02-12	09:41:00	2008
143301	1	0	0	M.macdonaldi	Espanola_PC	Espanola	Escaped	S1 23.158 W89 37.363	2008-02-12	15:21:00	2008
143304	1	0	0	M.macdonaldi	Espanola_PC	Espanola	Bosque	S1 23.146 W89 37.464	2008-02-12	16:39:00	2008
143307	1	0	0	M.macdonaldi	Espanola_PC	Espanola	Wet	S1 23.558 W89 37.153	2008-02-13	09:50:00	2008
143310	1	0	0	M.macdonaldi	Espanola_PC	Espanola	Pick	S1 23.625 W89 37.197	2008-02-13	11:32:00	2008
143314	1	0	0	M.macdonaldi	Espanola_PC	Espanola	Rainy	S1 23.150 W89 37.389	2008-02-14	08:29:00	2008
143320	1	0	0	M.macdonaldi	Espanola_PC	Espanola	RS13	S1 23.139 W89 37.546	2008-02-14	11:29:00	2008
143322	1	0	0	M.macdonaldi	Espanola_PC	Espanola	Loo	S1 23.258 W89 37.214	2008-02-14	17:28:00	2008
143324	0	1	1	M.parvulus	Rabida	Rabida	Camp	S0 24.112 W90 42.429	2008-02-21	17:36:00	2008
143326	0	1	1	M.parvulus	Rabida	Rabida	Ala	S0 24.088 W90 42.481	2008-02-22	08:58:00	2008
143328	0	1	1	M.parvulus	Rabida	Rabida	techo	S0 24.115 W90 42.629	2008-02-22	11:36:00	2008
143330	0	1	1	M.parvulus	Rabida	Rabida	west	S0 24.193 W90 42.595	2008-02-22	15:14:00	2008
143331	1	1	1	M.parvulus	Rabida	Rabida	Spa	S0 24.213 W90 42.555	2008-02-22	16:22:00	2008
143333	1	0	0	M.parvulus	Rabida	Rabida	Taxi	S0 24.190 W90 42.453	2008-02-23	07:48:00	2008
143334	0	1	1	M.parvulus	Rabida	Rabida	Taxi	S0 24.190 W90 42.453	2008-02-23	07:48:00	2008
143335	0	1	1	M.parvulus	Rabida	Rabida	Raro	S0 24.233 W90 42.477	2008-02-23	09:11:00	2008
143336	0	1	1	M.parvulus	Rabida	Rabida	opuntia	S0 24.308 W90 42.545	2008-02-23	10:42:00	2008
143338	0	1	1	M.parvulus	Rabida	Rabida	steep	S0 24.084 W90 42.555	2008-02-23	16:33:00	2008
143339	0	1	1	M.parvulus	Rabida	Rabida	landing	S0 24.012 W90 42.405	2008-02-24	06:24:00	2008
143340	0	1	1	M.parvulus	Rabida	Rabida	landing	S0 24.012 W90 42.405	2008-02-24	06:24:00	2008
143341	1	1	1	M.parvulus	Rabida	Rabida	Taxi	S0 24.190 W90 42.453	2008-02-24	09:39:00	2008
143342	0	1	1	M.parvulus	Rabida	Rabida	pool	S0 24.085 W90 42.382	2008-02-25	06:25:00	2008
143343	0	1	1	M.parvulus	Rabida	Rabida	pool	S0 24.085 W90 42.382	2008-02-25	06:23:00	2008
143345	0	1	1	M.parvulus	StCruz-Gar	StCruz	Marcelo	S0 40.385 W90 14.333	2008-03-04	08:03:00	2008
143347	1	0	0	M.parvulus	StCruz-Gar	StCruz	Mariposa	S0 40.469 W90 14.282	2008-03-04	09:15:00	2008
143356	1	0	0	M.parvulus	StCruz-Gar	StCruz	Bunga	S0 40.638 W90 13.622	2008-03-05	09:40:00	2008
143357	1	0	0	M.parvulus	StCruz-Gar	StCruz	Dummy	S0 40.678 W90 13.556	2008-03-05	10:00:00	2008
143358	1	0	0	M.parvulus	StCruz-Gar	StCruz	gut	S0 40.690 W90 13.502	2008-03-05	11:15:00	2008
143359	1	0	0	M.parvulus	StCruz-Gar	StCruz	gut	S0 40.690 W90 13.502	2008-03-05	11:15:00	2008
143360	1	0	0	M.parvulus	StCruz-Gar	StCruz	Choco	S0 40.870 W90 13.429	2008-03-05	12:15:00	2008
143361	1	0	0	M.parvulus	StCruz-PtA	StCruz	Iguana breeding	S0 44.342 W90 18.107	2008-03-06	09:07:00	2008
143363	1	0	0	M.parvulus	Isabela-Alc	Isabela	Nido	S0 21.229 W91 03.422	2008-03-10	12:20:00	2008
143364	1	0	0	M.parvulus	Isabela-Alc	Isabela	Nido	S0 21.229 W91 03.422	2008-03-10	12:25:00	2008
143367	1	0	0	M.parvulus	Isabela-Alc	Isabela	Pavarotti	S0 21.599 W91 03.252	2008-03-10	17:00:00	2008
143368	0	1	1	M.parvulus	Isabela-Alc	Isabela	Sol	S0 21.574 W91 03.443	2008-03-11	11:45:00	2008
143369	1	1	1	M.parvulus	Isabela-Alc	Isabela	Barco	S0 21.632 W91 03.517	2008-03-11	12:45:00	2008
143370	1	0	0	M.parvulus	Isabela-Alc	Isabela	Cantor	S0 20.984 W91 03.257	2008-03-11	17:00:00	2008
143371	1	1	1	M.parvulus	Isabela-Alc	Isabela	Cantor	S0 20.984 W91 03.257	2008-03-11	17:20:00	2008
143372	1	1	1	M.parvulus	Isabela-Alc	Isabela	Rio1	S0 21.356 W91 03.012	2008-03-12	08:00:00	2008
143374	1	0	0	M.parvulus	Isabela-Alc	Isabela	Canyon	S0 21.404 W91 03.838	2008-03-12	13:00:00	2008
143375	1	1	1	M.parvulus	Isabela-Alc	Isabela	Pajaya	S0 21.337 W91 03.719	2008-03-12	15:15:00	2008
143376	1	1	1	M.parvulus	Isabela-Alc	Isabela	Familia	S0 21.255 W91 03.604	2008-03-12	16:45:00	2008
143378	1	0	0	M.parvulus	Isabela-Alc	Isabela	Camp	S0 20.712 W91 02.895	2008-03-13	07:00:00	2008
143379	1	1	1	M.parvulus	Isabela-Alc	Isabela	Camp	S0 20.712 W91 02.895	2008-03-13	07:20:00	2008
143380	1	1	1	M.parvulus	Isabela-Alc	Isabela	Raya	S0 20.555 W91 03.264	2008-03-13	09:23:00	2008
143383	0	1	1	M.parvulus	Isabela-Alc	Isabela	Hobbit	S0 20.312 W91 03.745	2008-03-13	14:25:00	2008
143386	0	1	1	M.parvulus	Isabela-Alc	Isabela	Lavarbol	S0 20.019 W91 04.121	2008-03-13	16:45:00	2008
143391	1	0	0	M.parvulus	Isabela-Alc	Isabela	Vecino	S0 20.886 W91 03.748	2008-03-15	09:00:00	2008
143392	0	1	1	M.parvulus	Isabela-Alc	Isabela	Curioso	S0 20.865 W91 03.813	2008-03-15	10:10:00	2008
143394	1	0	0	M.parvulus	Isabela-Alc	Isabela	Elvis	S0 20.706 W91 04.191	2008-03-15	14:15:00	2008
Cris04	0	1	1	M.melanotis	SanCristobal-Nor	SanCristobal	River bed	S0 43.354 W89 18.651	2006-03-18	12:52:00	2006
Cris06	0	1	1	M.melanotis	SanCristobal-Nor	SanCristobal	Crossing	S0 43.117 W89 18.629	2006-03-18	14:21:00	2006
Cris08	0	1	1	M.melanotis	SanCristobal-Nor	SanCristobal	Quicky	S0 42.170 W89 18.217	2006-03-19	07:39:00	2006
Cris13	0	1	1	M.melanotis	SanCristobal-Nor	SanCristobal	Garden Eden	S0 43.979 W89 18.944	2006-03-20	12:17:00	2006
Cris14	0	1	1	M.melanotis	SanCristobal-Nor	SanCristobal	Finally	S0 42.733 W89 18.285	2006-03-21	16:53:00	2006
Cris15	0	1	1	M.melanotis	SanCristobal-Nor	SanCristobal	Campsite	S0 41.766 W89 18.093	2006-03-22	11:32:00	2006
EM2	0	1	1	M.macdonaldi	Espanola-Manz	Espanola	E01	S1 22.136 W89 41.596	2004-03-23	08:00:00	2004
GarF01	0	1	1	M.trifasciatus	Gardner-by-Floreana	Gardner	Booby WG	S1 19.827 W90 17.718	2006-03-06	08:35:00	2006
GarF02	0	1	1	M.trifasciatus	Gardner-by-Floreana	Gardner	Booby WG	S1 19.827 W90 17.718	2006-03-06	09:04:00	2006
GarF04	0	1	1	M.trifasciatus	Gardner-by-Floreana	Gardner	Bloody birthday	S1 19.773 W90 17.574	2006-03-06	11:17:00	2006
GarF08	0	1	1	M.trifasciatus	Gardner-by-Floreana	Gardner	Frigatte	S1 19.799 W90 17.476	2006-03-06	16:34:00	2006
GarF10	0	1	1	M.trifasciatus	Gardner-by-Floreana	Gardner	Bush	S1 19.869 W90 17.651	2006-03-07	08:10:00	2006
GarF11	0	1	1	M.trifasciatus	Gardner-by-Floreana	Gardner	Bush	S1 19.869 W90 17.651	2006-03-07	08:14:00	2006
GarF12	0	1	1	M.trifasciatus	Gardner-by-Floreana	Gardner	Nazca	S1 19.917 W90 17.480	2006-03-07	10:15:00	2006
GarF13	0	1	1	M.trifasciatus	Gardner-by-Floreana	Gardner	Nazca	S1 19.917 W90 17.480	2006-03-07	10:21:00	2006
GarF14	0	1	1	M.trifasciatus	Gardner-by-Floreana	Gardner	Sun tarp	S1 19.848 W90 17.489	2006-03-07	11:19:00	2006
GarF18	0	1	1	M.trifasciatus	Gardner-by-Floreana	Gardner	Hill	S1 19.886 W90 17.640	2006-03-07	16:25:00	2006
GarF22	0	1	1	M.trifasciatus	Gardner-by-Floreana	Gardner	Net-Y	S1 19.877 W90 17.722	2006-03-08	17:06:00	2006
IM10	0	1	1	M.parvulus	Isabela-Vill	Isabela	I03	NA	2004-02-24	10:50:00	2004
IM11	0	1	1	M.parvulus	Isabela-Vill	Isabela	I04	NA	2004-02-24	13:40:00	2004
IM12	0	1	1	M.parvulus	Isabela-Vill	Isabela	I06	NA	2004-02-24	08:15:00	2004
IM26	0	1	1	M.parvulus	Isabela-Vill	Isabela	I12	NA	2004-02-28	08:25:00	2004
IM7	0	1	1	M.parvulus	Isabela-Vill	Isabela	I01	NA	2004-02-21	14:50:00	2004
StCruz13-11-06	1	0	0	M.parvulus	StCruz	StCruz	NA	NA	2006-11-13	NA	2006
StCruz16-11-06	1	0	0	M.parvulus	StCruz	StCruz	NA	NA	2006-11-16	NA	2006

## Sheet: Island pivot
Sheet 3: Number of available samples per dataset, exact island location and year.
Zeilenbeschriftungen	Summe von microbiome	Summe von microsats	Summe von MHC
Champion	13	13	13
2006	11	3	3
2008	2	10	10
Espanola_PC	27	17	17
2006	3	4	4
2007	12	13	13
2008	12	0	0
Espanola-Manz	0	1	1
2004	0	1	1
Gardner-by-Floreana	25	14	14
2006	21	12	12
2008	4	2	2
Isabela-Alc	15	11	11
2008	15	11	11
Isabela-Vill	0	5	5
2004	0	5	5
Marchena	18	16	16
2007	18	16	16
Rabida	3	14	14
2008	3	14	14
SanCristobal_Sur	6	7	7
2007	6	7	7
SanCristobal-Nor	0	6	6
2006	0	6	6
Santiago	9	16	16
2007	9	16	16
StCruz	2	0	0
2006	2	0	0
StCruz-Cha	0	3	3
2007	0	3	3
StCruz-Gar	12	7	7
2007	5	6	6
2008	7	1	1
StCruz-PtA	3	5	5
2006	0	3	3
2007	1	2	2
2008	2	0	0
Gesamtergebnis	133	135	135

## Sheet: Island pivot2
Sheet 4.1: Number of available samples per dataset and island.
Zeilenbeschriftungen	Summe von microbiome	Summe von microsats	Summe von MHC
Champion	13	13	13
Espanola	27	18	18
Gardner	25	14	14
Isabela	15	16	16
Marchena	18	16	16
Rabida	3	14	14
SanCristobal	6	13	13
Santiago	9	16	16
StCruz	17	15	15
(Leer)
Gesamtergebnis	133	135	135
Sheet 4.2: Number of available samples per dataset and year and island.
Row Labels	Summe von microbiome	Summe von microsats	Summe von MHC
Champion	13	13	13
2006	11	3	3
2008	2	10	10
Espanola	27	18	18
2004	0	1	1
2006	3	4	4
2007	12	13	13
2008	12	0	0
Gardner	25	14	14
2006	21	12	12
2008	4	2	2
Isabela	15	16	16
2004	0	5	5
2008	15	11	11
Marchena	18	16	16
2007	18	16	16
Rabida	3	14	14
2008	3	14	14
SanCristobal	6	13	13
2006	0	6	6
2007	6	7	7
Santiago	9	16	16
2007	9	16	16
StCruz	17	15	15
2006	2	3	3
2007	6	11	11
2008	9	1	1
(blank)
Grand Total	133	135	135

## Sheet: All Datasets
Sheet1: All individuals from all datasets that were originally downloaded.
Ids	microbiome	microsats	MHC	Species	Island	Location	GPS position Date Time	Date	Time	Year
237	x	x	x	M.macdonaldi	Espanola_PC	Pta Cevallos Camp	S1 23.240 W89 37.272	2007-01-28	17:22:00	2007
1039	x			M.macdonaldi	Espanola_PC	Caca	S1 23.513 W89 37.199	2008-02-13	17:00:00	2008
1055		x	x	M.macdonaldi	Espanola_PC	Rebel	S1 23.278 W89 37.256	2007-01-29	09:00:00	2007
1059	x			M.macdonaldi	Espanola_PC	Booby Bay	S1 23.450 W89 37.231	2006-02-09	09:40:00	2006			Islands not used for publication as no overlap in MHC Microsat and Microbiome data
1109		x	x	M.macdonaldi	Espanola_PC	Albatros	S1 23.316 W89 37.235	2007-01-31	17:45:00	2007
1116		x	x	M.macdonaldi	Espanola_PC	Loo	S1 23.258 W89 37.214	2007-02-01	17:15:00	2007
1123		x	x	M.macdonaldi	Espanola_PC	Shiprek	S1 23.201 W89 37.317	2007-01-30	08:16:00	2007
1125		x	x	M.macdonaldi	Espanola_PC	Hawk	S1 23.577 W89 37.179	2007-01-31	17:00:00	2007
1179	x	x	x	M.macdonaldi	Espanola_PC	Hawk	S1 23.577 W89 37.179	2006-02-09	11:45:00	2006
1295	x			M.macdonaldi	Espanola_PC	Albatros	S1 23.316 W89 37.235	2007-01-31	18:00:00	2007
1344		x	x	M.macdonaldi	Espanola_PC	Pta Cevallos Camp	S1 23.240 W89 37.272	2006-02-08	10:08:00	2006
143001	x	x	x	M.macdonaldi	Espanola_PC	Pta Cevallos Camp	S1 23.240 W89 37.272	2007-01-31	07:49:00	2007
143005		x	x	M.macdonaldi	Espanola_PC	Pta Cevallos Camp	S1 23.240 W89 37.272	2007-01-31	08:12:00	2007
143006	x			M.macdonaldi	Espanola_PC	Lizard bay	S1 23.581 W89 37.447	2006-02-10	08:44:00	2006
143008		x	x	M.macdonaldi	Espanola_PC	Hot rocks	S1 23.753 W89 37.686	2006-02-10	10:15:00	2006
143011		x	x	M.macdonaldi	Espanola_PC	Pool bay	S1 24.101 W89 37.673	2006-02-10	15:11:00	2006
143026		x	x	M.parvulus	StCruz-Gar	Garrapatera camp	S0 41.200 W90 13.307	2007-01-25	08:00:00	2007
143028			x	M.parvulus	StFe	Camp	S0 48.225 W90 05.183	2006-02-21	16:55:00	2006
143029			x	M.parvulus	StFe	Plateau	S0 48.155 W90 05.194	2006-02-22	08:31:00	2006
143031			x	M.parvulus	StFe	Big group	S0 48.207 W90 05.087	2006-02-22	16:10:00	2006
143032			x	M.parvulus	StFe	No battery	S0 48.314 W90 05.136	2006-02-23	07:43:00	2006
143033			x	M.parvulus	StFe	Wind	S0 48.087 W90 04.701	2006-02-23	15:00:00	2006
143035			x	M.parvulus	StFe	9 birds	S0 47.972 W90 04.974	2006-02-25	09:05:00	2006
143039			x	M.parvulus	StFe	Bellevue	S0 48.673 W90 04.647	2006-02-26	11:13:00	2006
143040			x	M.parvulus	StFe	Hero	S0 48.471 W90 04.773	2006-02-27	10:30:00	2006
143041			x	M.parvulus	StFe	Hero	S0 48.471 W90 04.773	2006-02-27	11:50:00	2006
143042			x	M.parvulus	StFe	Hero	S0 48.471 W90 04.773	2006-02-27	12:10:00	2006
143043			x	M.parvulus	StFe	Hero	S0 48.471 W90 04.773	2006-02-27	12:46:00	2006
143045			x	M.parvulus	StFe	Resight 1	S0 48.049 W90 04.869	2006-02-28	09:58:00	2006
143046			x	M.parvulus	StFe	Resight 1	S0 48.049 W90 04.869	2006-02-28	10:00:00	2006
143047			x	M.parvulus	StFe	Oops	S0 48.012 W90 04.810	2006-02-28	11:42:00	2006
143048			x	M.parvulus	StFe	Baby Iguana	S0 47.989 W90 04.899	2006-02-28	16:12:00	2006
143050		x	x	M.trifasciatus	Gardner-by-Floreana	Booby WG	S1 19.827 W90 17.718	2006-03-06	08:18:00	2006
143052		x	x	M.parvulus	StCruz-PtA	Tunnel	S0 43.923 W90 19.738	2007-01-26	10:35:00	2007
143053		x	x	M.parvulus	StCruz-PtA	Tunnels	S0 43.923 W90 19.738	2006-03-14	08:02:00	2006
143054		x	x	M.parvulus	StCruz-PtA	Old tank	S0 44.257 W90 18.074	2006-03-24	09:07:00	2006
143055		x	x	M.parvulus	StCruz-PtA	Old tank	S0 44.257 W90 18.074	2006-03-24	10:27:00	2006
143056	x			M.trifasciatus	Gardner-by-Floreana	Canyon (First)	S1 19.790 W90 17.622	2006-11-18	10:30:00	2006
143057	x			M.trifasciatus	Gardner-by-Floreana	Opuntia	S1 19.829 W90 17.522	2006-11-18	13:45:00	2006
143058	x			M.trifasciatus	Gardner-by-Floreana	Opuntia	S1 19.829 W90 17.522	2006-11-18	14:15:00	2006
143060	x			M.trifasciatus	Gardner-by-Floreana	BoobyWG	S1 19.827 W90 17.718	2006-11-19	08:30:00	2006
143061	x			M.trifasciatus	Gardner-by-Floreana	Fatbird	S1 19.815 W90 17.668	2006-11-19	10:00:00	2006
143063	x			M.trifasciatus	Gardner-by-Floreana	Canyon (First)	S1 19.790 W90 17.622	2006-11-19	11:00:00	2006
143067	x			M.trifasciatus	Gardner-by-Floreana	Suntarp	S1 19.848 W90 17.489	2006-11-19	15:30:00	2006
143069	x			M.trifasciatus	Gardner-by-Floreana	Daneben	S1 19.901 W90 17.735	2006-11-20	09:00:00	2006
143071	x			M.trifasciatus	Gardner-by-Floreana	Uncomfi	S1 19.966 W90 17.602	2006-11-20	14:00:00	2006
143073	x			M.trifasciatus	Gardner-by-Floreana	BoobyWG	S1 19.827 W90 17.718	2006-11-20	15:40:00	2006
143074	x			M.trifasciatus	Gardner-by-Floreana	Aufstieg	S1 19.869 W90 17.795	2006-11-20	16:45:00	2006
143075	x			M.trifasciatus	Gardner-by-Floreana	Canyon (First)	S1 19.790 W90 17.622	2006-11-21	10:40:00	2006
143076	x			M.trifasciatus	Gardner-by-Floreana	Bloody Birthday	S1 19.773 W90 17.574	2006-11-21	12:20:00	2006
143077	x			M.trifasciatus	Gardner-by-Floreana	Bloody Birthday	S1 19.773 W90 17.574	2006-11-21	12:50:00	2006
143079	x			M.trifasciatus	Gardner-by-Floreana	Crater1	S1 20.011 W90 17.607	2006-11-22	09:00:00	2006
143080	x			M.trifasciatus	Gardner-by-Floreana	Blonde	S1 20.123 W90 17.782	2006-11-22	12:00:00	2006
143081	x			M.trifasciatus	Gardner-by-Floreana	Back	S1 20.031 W90 17.635	2006-11-22	13:30:00	2006
143082	x			M.trifasciatus	Gardner-by-Floreana	Steil	S1 19.946 W90 17.613	2006-11-22	15:00:00	2006
143083	x			M.trifasciatus	Gardner-by-Floreana	Fcol	S1 19.822 W90 17.539	2006-11-23	11:15:00	2006
143084	x			M.trifasciatus	Gardner-by-Floreana	Hope	S1 19.786 W90 17.547	2006-11-23	13:50:00	2006
143085	x			M.trifasciatus	Gardner-by-Floreana	N30	S1 19.916 W90 17.564	2006-11-24	12:00:00	2006
143088	x			M.trifasciatus	Champion	Endlich	S1 14.280 W90 23.068	2006-12-05	16:00:00	2006
143089	x			M.trifasciatus	Champion	Endlich	S1 14.280 W90 23.068	2006-12-05	16:45:00	2006
143090		x	x	M.trifasciatus	Champion	Third	S1 14.284 W90 23.111	2006-12-06	09:30:00	2006
143091	x			M.trifasciatus	Champion	Enderby	S1 14.262 W90 23.054	2006-12-06	10:50:00	2006
143092	x			M.trifasciatus	Champion	Nikolaus	S1 14.196 W90 23.121	2006-12-06	11:40:00	2006
143093	x			M.trifasciatus	Champion	Boat	S1 14.186 W90 23.137	2006-12-06	12:30:00	2006
143096	x	x	x	M.trifasciatus	Champion	Rain	S1 14.221 W90 23.224	2006-12-06	17:00:00	2006
143097	x			M.trifasciatus	Champion	Rim	S1 14.240 W90 23.184	2006-12-08	10:30:00	2006
143099	x			M.trifasciatus	Champion	Wish	S1 14.294 W90 23.171	2006-12-08	11:50:00	2006
143100	x			M.trifasciatus	Champion	Hotspot	S1 14.272 W90 23.152	2006-12-08	14:15:00	2006
143103	x			M.trifasciatus	Champion	Pollen	S1 14.208 W90 23.159	2006-12-09	11:15:00	2006
143105	x	x	x	M.trifasciatus	Champion	Landing	S1 14.289 W90 23.226	2006-12-10	08:10:00	2006
143109	x			M.parvulus	Santiago	Camp	S0 16.207 W90 51.224	2007-01-11	10:00:00	2007
143110		x	x	M.parvulus	Santiago	Test	S0 16.371 W90 50.945	2007-01-11	12:00:00	2007
143112		x	x	M.parvulus	Santiago	House	S0 16.364 W90 50.847	2007-01-11	13:10:00	2007
143113		x	x	M.parvulus	Santiago	School	S0 16.062 W90 50.913	2007-01-11	14:50:00	2007
143114	x	x	x	M.parvulus	Santiago	Camp	S0 16.207 W90 51.224	2007-01-12	16:20:00	2007
143115	x	x	x	M.parvulus	Santiago	Road	S0 16.389 W90 50.884	2007-01-13	08:15:00	2007
143116		x	x	M.parvulus	Santiago	Valley	S0 16.127 W90 50.706	2007-01-13	10:00:00	2007
143118		x	x	M.parvulus	Santiago	Mangrove	S0 16.406 W90 51.048	2007-01-14	08:20:00	2007
143119		x	x	M.parvulus	Santiago	Dove	S0 16.223 W90 50.769	2007-01-14	11:45:00	2007
143120	x	x	x	M.parvulus	Santiago	Snag	S0 16.245 W90 50.320	2007-01-14	14:00:00	2007
143121		x	x	M.parvulus	Santiago	Cloaca	S0 16.329 W90 50.240	2007-01-14	14:45:00	2007
143122		x	x	M.parvulus	Santiago	Ridge	S0 16.144 W90 50.795	2007-01-14	16:30:00	2007
143123		x	x	M.parvulus	Santiago	8AM	S0 16.304 W90 50.974	2007-01-15	08:00:00	2007
143124	x	x	x	M.parvulus	Santiago	Hole	S0 16.302 W90 50.892	2007-01-15	09:45:00	2007
143126	x			M.parvulus	Santiago	Far	S0 15.166 W90 50.510	2007-01-15	14:40:00	2007
143127	x			M.parvulus	Santiago	Volcano	S0 15.157 W90 51.367	2007-01-15	16:15:00	2007
143128		x	x	M.parvulus	Santiago	Easy	S0 16.061 W90 51.237	2007-01-16	11:45:00	2007
143130		x	x	M.parvulus	Santiago	Smelly	S0 14.995 W90 51.837	2007-01-17	11:00:00	2007
143132	x			M.parvulus	Santiago	Perfect	S0 14.918 W90 51.460	2007-01-17	14:40:00	2007
143134	x	x	x	M.parvulus	Santiago	Stiff	S0 15.615 W90 51.415	2007-01-17	16:30:00	2007
143137	x			M.parvulus	StCruz-Gar	Picknick	S0 41.607 W90 13.265	2007-01-25	11:15:00	2007
143138		x	x	M.parvulus	StCruz-Gar	Plasma	S0 41.493 W90 13.312	2007-01-25	14:30:00	2007
143139	x			M.parvulus	StCruz-Gar	Plasma	S0 41.493 W90 13.312	2007-01-25	14:35:00	2007
143142	x			M.parvulus	StCruz-PtA	Tunnel	S0 43.923 W90 19.738	2007-01-26	09:25:00	2007
143144		x	x	M.parvulus	StCruz-PtA	Park	S0 43.925 W90 19.716	2007-01-26	11:42:00	2007
143147	x			M.macdonaldi	Espanola_PC	Albatros	S1 23.316 W89 37.235	2007-01-29	10:45:00	2007
143148	x			M.macdonaldi	Espanola_PC	Bleeder	S1 23.600 W89 37.334	2007-01-29	13:42:00	2007
143153		x	x	M.macdonaldi	Espanola_PC	Record	S1 23.576 W89 37.472	2007-01-29	15:20:00	2007
143154	x	x	x	M.macdonaldi	Espanola_PC	Record	S1 23.576 W89 37.472	2007-01-29	15:40:00	2007
143157	x	x	x	M.macdonaldi	Espanola_PC	Sandy	S1 23.130 W89 37.598	2007-01-30	09:40:00	2007
143159	x			M.macdonaldi	Espanola_PC	Plateau	S1 22.927 W89 37.670	2007-01-30	11:20:00	2007
143161	x			M.macdonaldi	Espanola_PC	Hot tarp	S1 22.902 W89 37.688	2007-01-30	13:15:00	2007
143162	x			M.macdonaldi	Espanola_PC	Inland	S1 22.972 W89 37.794	2007-01-30	14:00:00	2007
143163	x			M.macdonaldi	Espanola_PC	Meadow	S1 23.152 W89 37.487	2007-01-30	15:50:00	2007
143164	x			M.macdonaldi	Espanola_PC	Meadow	S1 23.152 W89 37.487	2007-01-30	15:52:00	2007
143165		x	x	M.macdonaldi	Espanola_PC	Meadow	S1 23.152 W89 37.487	2007-01-30	16:08:00	2007
143165	x			M.macdonaldi	Espanola_PC	Foto	S1 23.159 W89 37.420	2008-02-14	07:51:00	2008
143166		x	x	M.macdonaldi	Espanola_PC	Rainy	S1 23.150 W89 37.389	2007-01-30	17:00:00	2007
143166	x			M.macdonaldi	Espanola_PC	Rainy	S1 23.150 W89 37.389	2008-02-14	08:35:00	2008
143168		x	x	M.parvulus	StCruz-Gar	Worm	S0 41.121 W90 13.458	2007-02-06	08:32:00	2007
143169		x	x	M.parvulus	StCruz-Gar	No blood	S0 41.329 W90 13.567	2007-02-06	10:22:00	2007
143170	x			M.parvulus	StCruz-Gar	Sauna	S0 41.327 W90 13.356	2007-02-06	11:42:00	2007
143171	x	x	x	M.parvulus	StCruz-Gar	Lunch	S0 41.651 W90 13.308	2007-02-06	12:42:00	2007
143172		x	x	M.parvulus	StCruz-Gar	Garrapatero4	S0 41.155 W90 13.413	2007-02-06	16:00:00	2007
143173		x	x	M.parvulus	StCruz-Cha	Shade	S0 40.260 W90 26.292	2007-02-10	09:00:00	2007
143175		x	x	M.parvulus	StCruz-Cha	Tortuga	S0 40.389 W90 26.348	2007-02-10	11:16:00	2007
143176		x	x	M.parvulus	StCruz-Cha	Chato	S0 39.948 W90 26.373	2007-02-10	15:30:00	2007
143179	x			M.parvulus	Marchena	Camp	N0 17.979 W90 30.431	2007-02-18	06:45:00	2007
143181		x	x	M.parvulus	Marchena	Vista	N0 18.166 W90 30.335	2007-02-18	09:10:00	2007
143182		x	x	M.parvulus	Marchena	Nesquik	N0 18.191 W90 30.341	2007-02-18	09:47:00	2007
143184		x	x	M.parvulus	Marchena	Patch	N0 18.231 W90 30.304	2007-02-18	10:52:00	2007
143185	x	x	x	M.parvulus	Marchena	Trail1	N0 18.185 W90 30.143	2007-02-18	15:20:00	2007
143187		x	x	M.parvulus	Marchena	Lavabed	N0 18.095 W90 30.274	2007-02-18	16:20:00	2007
143190		x	x	M.parvulus	Marchena	Cordia	N0 18.159 W90 30.471	2007-02-19	09:30:00	2007
143192		x	x	M.parvulus	Marchena	Focker	N0 18.235 W90 30.376	2007-02-19	10:24:00	2007
143193	x	x	x	M.parvulus	Marchena	Neckless	N0 18.108 W90 30.393	2007-02-19	16:00:00	2007
143195	x			M.parvulus	Marchena	Joint	N0 18.079 W90 30.365	2007-02-19	16:48:00	2007
143196		x	x	M.parvulus	Marchena	Erosion	N0 18.028 W90 30.330	2007-02-19	17:20:00	2007
143197		x	x	M.parvulus	Marchena	Miracle	N0 18.416 W90 30.368	2007-02-20	10:28:00	2007
143198	x			M.parvulus	Marchena	Beer	N0 18.204 W90 30.643	2007-02-20	15:10:00	2007
143199	x			M.parvulus	Marchena	Beer	N0 18.204 W90 30.643	2007-02-20	15:20:00	2007
143201	x	x	x	M.parvulus	Marchena	Beach	N0 18.061 W90 30.520	2007-02-21	08:20:00	2007
143202	x			M.parvulus	Marchena	Dolphin	N0 18.193 W90 30.879	2007-02-21	09:45:00	2007
143203		x	x	M.parvulus	Marchena	Sahara	N0 18.222 W90 30.898	2007-02-21	10:20:00	2007
143204	x	x	x	M.parvulus	Marchena	Linda	N0 18.460 W90 30.951	2007-02-21	16:15:00	2007
143206	x			M.parvulus	Marchena	Hot	N0 18.271 W90 30.037	2007-02-22	15:15:00	2007
143207	x			M.parvulus	Marchena	Film	N0 18.343 W90 30.264	2007-02-23	10:27:00	2007
143208	x			M.parvulus	Marchena	Film	N0 18.343 W90 30.264	2007-02-23	10:50:00	2007
143209	x	x	x	M.parvulus	Marchena	Fecal	N0 18.314 W90 30.895	2007-02-24	09:10:00	2007
143211	x			M.parvulus	Marchena	Busy	N0 18.418 W90 30.913	2007-02-24	10:25:00	2007
143212	x			M.parvulus	Marchena	Busy	N0 18.418 W90 30.913	2007-02-24	10:30:00	2007
143213	x			M.parvulus	Marchena	Feather	N0 18.549 W90 31.085	2007-02-24	13:40:00	2007
143215	x	x	x	M.parvulus	Marchena	Gang	N0 18.421 W90 31.244	2007-02-24	16:10:00	2007
143216		x	x	M.parvulus	Marchena	Early	N0 18.079 W90 30.411	2007-02-25	07:40:00	2007
143217	x			M.parvulus	Marchena	Mike	N0 18.180 W90 30.285	2007-02-25	10:20:00	2007
143219	x			M.parvulus	StCruz-Gar	Lunch	S0 41.651 W90 13.308	2007-03-22	12:20:00	2007
143220		x	x	M.melanotis	SanCristobal_Sur	Acacia	S0 53.017 W89 36.205	2007-04-15	10:55:00	2007
143222	x			M.melanotis	SanCristobal_Sur	Chino	S0 55.300 W89 25.923	2007-04-17	07:54:00	2007
143223		x	x	M.melanotis	SanCristobal_Sur	Ants	S0 55.607 W89 25.786	2007-04-17	10:00:00	2007
143225		x	x	M.melanotis	SanCristobal_Sur	Tuerto	S0 54.988 W89 26.132	2007-04-17	16:15:00	2007
143228	x			M.melanotis	SanCristobal_Sur	Flies	S0 55.936 W89 32.853	2007-04-18	09:20:00	2007
143231	x	x	x	M.melanotis	SanCristobal_Sur	Finch	S0 54.779 W89 26.110	2007-04-19	10:00:00	2007
143233	x			M.melanotis	SanCristobal_Sur	Finch	S0 54.779 W89 26.110	2007-04-19	11:05:00	2007
143234	x			M.melanotis	SanCristobal_Sur	Record	S0 54.890 W89 26.154	2007-04-19	15:00:00	2007
143236	x	x	x	M.melanotis	SanCristobal_Sur	Apple	S0 56.045 W89 32.892	2007-04-20	07:30:00	2007
143238		x	x	M.melanotis	SanCristobal_Sur	Trap	S0 56.125 W89 32.925	2007-04-20	09:00:00	2007
143239		x	x	M.melanotis	SanCristobal_Sur	Last	S0 56.216 W89 32.935	2007-04-20	10:15:00	2007
143243		x	x	M.trifasciatus	Champion	Wilson	S1 14.246 W90 23.230	2008-01-17	10:00:00	2008
143245		x	x	M.trifasciatus	Champion	Wilson	S1 14.246 W90 23.230	2008-01-17	11:53:00	2008
143248		x	x	M.trifasciatus	Champion	Cueva	S1 14.217 W90 23.185	2008-01-17	15:40:00	2008
143255		x	x	M.trifasciatus	Champion	Cueva	S1 14.217 W90 23.185	2008-01-18	11:21:00	2008
143256		x	x	M.trifasciatus	Champion	Cueva	S1 14.217 W90 23.185	2008-01-18	11:50:00	2008
143257		x	x	M.trifasciatus	Champion	Cueva	S1 14.217 W90 23.185	2008-01-18	14:12:00	2008
143260		x	x	M.trifasciatus	Champion	Mirador	S1 14.248 W90 23.201	2008-01-19	08:46:00	2008
143264		x	x	M.trifasciatus	Champion	Frio	S1 14.324 W90 23.168	2008-01-19	15:15:00	2008
143268		x	x	M.trifasciatus	Champion	Imprevisto	S1 14.243 W90 23.151	2008-01-20	09:26:00	2008
143269	x	x	x	M.trifasciatus	Champion	Paca	S1 14.211 W90 23.128	2008-01-20	10:22:00	2008
143270	x			M.trifasciatus	Champion	Windy	S1 14.274 W90 23.131	2008-01-20	15:16:00	2008
143273		x	x	M.trifasciatus	Gardner-by-Floreana	Canyon (First)	S1 19.790 W90 17.622	2008-01-24	14:35:00	2008
143278		x	x	M.trifasciatus	Gardner-by-Floreana	Muchos	S1 19.800 W90 17.596	2008-01-25	12:13:00	2008
143286	x			M.trifasciatus	Gardner-by-Floreana	Rocas	S1 19.822 W90 17.488	2008-01-26	11:48:00	2008
143287	x			M.trifasciatus	Gardner-by-Floreana	Suntarp	S1 19.848 W90 17.489	2008-01-26	12:40:00	2008
143289	x			M.trifasciatus	Gardner-by-Floreana	Cervez	S1 19.816 W90 17.594	2008-01-26	16:08:00	2008
143290	x			M.trifasciatus	Gardner-by-Floreana	Aau	S1 19.842 W90 17.564	2008-01-26	15:25:00	2008
143291	x			M.parvulus	StCruz-Gar	Sarah	S0 41.507 W90 13.324	2008-02-08	09:45:00	2008
143295	x			M.parvulus	StCruz-PtA	Old tank	S0 44.257 W90 18.074	2008-02-09	11:01:00	2008
143296	x			M.macdonaldi	Espanola_PC	Rebel	S1 23.278 W89 37.256	2008-02-12	08:26:00	2008
143297	x			M.macdonaldi	Espanola_PC	Albatros	S1 23.316 W89 37.235	2008-02-12	09:41:00	2008
143301	x			M.macdonaldi	Espanola_PC	Escaped	S1 23.158 W89 37.363	2008-02-12	15:21:00	2008
143304	x			M.macdonaldi	Espanola_PC	Bosque	S1 23.146 W89 37.464	2008-02-12	16:39:00	2008
143307	x			M.macdonaldi	Espanola_PC	Wet	S1 23.558 W89 37.153	2008-02-13	09:50:00	2008
143310	x			M.macdonaldi	Espanola_PC	Pick	S1 23.625 W89 37.197	2008-02-13	11:32:00	2008
143314	x			M.macdonaldi	Espanola_PC	Rainy	S1 23.150 W89 37.389	2008-02-14	08:29:00	2008
143320	x			M.macdonaldi	Espanola_PC	RS13	S1 23.139 W89 37.546	2008-02-14	11:29:00	2008
143322	x			M.macdonaldi	Espanola_PC	Loo	S1 23.258 W89 37.214	2008-02-14	17:28:00	2008
143324		x	x	M.parvulus	Rabida	Camp	S0 24.112 W90 42.429	2008-02-21	17:36:00	2008
143326		x	x	M.parvulus	Rabida	Ala	S0 24.088 W90 42.481	2008-02-22	08:58:00	2008
143328		x	x	M.parvulus	Rabida	techo	S0 24.115 W90 42.629	2008-02-22	11:36:00	2008
143330		x	x	M.parvulus	Rabida	west	S0 24.193 W90 42.595	2008-02-22	15:14:00	2008
143331	x	x	x	M.parvulus	Rabida	Spa	S0 24.213 W90 42.555	2008-02-22	16:22:00	2008
143333	x			M.parvulus	Rabida	Taxi	S0 24.190 W90 42.453	2008-02-23	07:48:00	2008
143334		x	x	M.parvulus	Rabida	Taxi	S0 24.190 W90 42.453	2008-02-23	07:48:00	2008
143335		x	x	M.parvulus	Rabida	Raro	S0 24.233 W90 42.477	2008-02-23	09:11:00	2008
143336		x	x	M.parvulus	Rabida	opuntia	S0 24.308 W90 42.545	2008-02-23	10:42:00	2008
143338		x	x	M.parvulus	Rabida	steep	S0 24.084 W90 42.555	2008-02-23	16:33:00	2008
143339		x	x	M.parvulus	Rabida	landing	S0 24.012 W90 42.405	2008-02-24	06:24:00	2008
143340		x	x	M.parvulus	Rabida	landing	S0 24.012 W90 42.405	2008-02-24	06:24:00	2008
143341	x	x	x	M.parvulus	Rabida	Taxi	S0 24.190 W90 42.453	2008-02-24	09:39:00	2008
143342		x	x	M.parvulus	Rabida	pool	S0 24.085 W90 42.382	2008-02-25	06:25:00	2008
143343		x	x	M.parvulus	Rabida	pool	S0 24.085 W90 42.382	2008-02-25	06:23:00	2008
143345		x	x	M.parvulus	StCruz-Gar	Marcelo	S0 40.385 W90 14.333	2008-03-04	08:03:00	2008
143347	x			M.parvulus	StCruz-Gar	Mariposa	S0 40.469 W90 14.282	2008-03-04	09:15:00	2008
143356	x			M.parvulus	StCruz-Gar	Bunga	S0 40.638 W90 13.622	2008-03-05	09:40:00	2008
143357	x			M.parvulus	StCruz-Gar	Dummy	S0 40.678 W90 13.556	2008-03-05	10:00:00	2008
143358	x			M.parvulus	StCruz-Gar	gut	S0 40.690 W90 13.502	2008-03-05	11:15:00	2008
143359	x			M.parvulus	StCruz-Gar	gut	S0 40.690 W90 13.502	2008-03-05	11:15:00	2008
143360	x			M.parvulus	StCruz-Gar	Choco	S0 40.870 W90 13.429	2008-03-05	12:15:00	2008
143361	x			M.parvulus	StCruz-PtA	Iguana breeding	S0 44.342 W90 18.107	2008-03-06	09:07:00	2008
143363	x			M.parvulus	Isabela-Alc	Nido	S0 21.229 W91 03.422	2008-03-10	12:20:00	2008
143364	x			M.parvulus	Isabela-Alc	Nido	S0 21.229 W91 03.422	2008-03-10	12:25:00	2008
143367	x			M.parvulus	Isabela-Alc	Pavarotti	S0 21.599 W91 03.252	2008-03-10	17:00:00	2008
143368		x	x	M.parvulus	Isabela-Alc	Sol	S0 21.574 W91 03.443	2008-03-11	11:45:00	2008
143369	x	x	x	M.parvulus	Isabela-Alc	Barco	S0 21.632 W91 03.517	2008-03-11	12:45:00	2008
143370	x			M.parvulus	Isabela-Alc	Cantor	S0 20.984 W91 03.257	2008-03-11	17:00:00	2008
143371	x	x	x	M.parvulus	Isabela-Alc	Cantor	S0 20.984 W91 03.257	2008-03-11	17:20:00	2008
143372	x	x	x	M.parvulus	Isabela-Alc	Rio1	S0 21.356 W91 03.012	2008-03-12	08:00:00	2008
143374	x			M.parvulus	Isabela-Alc	Canyon	S0 21.404 W91 03.838	2008-03-12	13:00:00	2008
143375	x	x	x	M.parvulus	Isabela-Alc	Pajaya	S0 21.337 W91 03.719	2008-03-12	15:15:00	2008
143376	x	x	x	M.parvulus	Isabela-Alc	Familia	S0 21.255 W91 03.604	2008-03-12	16:45:00	2008
143378	x			M.parvulus	Isabela-Alc	Camp	S0 20.712 W91 02.895	2008-03-13	07:00:00	2008
143379	x	x	x	M.parvulus	Isabela-Alc	Camp	S0 20.712 W91 02.895	2008-03-13	07:20:00	2008
143380	x	x	x	M.parvulus	Isabela-Alc	Raya	S0 20.555 W91 03.264	2008-03-13	09:23:00	2008
143383		x	x	M.parvulus	Isabela-Alc	Hobbit	S0 20.312 W91 03.745	2008-03-13	14:25:00	2008
143386		x	x	M.parvulus	Isabela-Alc	Lavarbol	S0 20.019 W91 04.121	2008-03-13	16:45:00	2008
143391	x			M.parvulus	Isabela-Alc	Vecino	S0 20.886 W91 03.748	2008-03-15	09:00:00	2008
143392		x	x	M.parvulus	Isabela-Alc	Curioso	S0 20.865 W91 03.813	2008-03-15	10:10:00	2008
143394	x			M.parvulus	Isabela-Alc	Elvis	S0 20.706 W91 04.191	2008-03-15	14:15:00	2008
Cris04		x	x	M.melanotis	SanCristobal-Nor	River bed	S0 43.354 W89 18.651	2006-03-18	12:52:00	2006
Cris06		x	x	M.melanotis	SanCristobal-Nor	Crossing	S0 43.117 W89 18.629	2006-03-18	14:21:00	2006
Cris08		x	x	M.melanotis	SanCristobal-Nor	Quicky	S0 42.170 W89 18.217	2006-03-19	07:39:00	2006
Cris13		x	x	M.melanotis	SanCristobal-Nor	Garden Eden	S0 43.979 W89 18.944	2006-03-20	12:17:00	2006
Cris14		x	x	M.melanotis	SanCristobal-Nor	Finally	S0 42.733 W89 18.285	2006-03-21	16:53:00	2006
Cris15		x	x	M.melanotis	SanCristobal-Nor	Campsite	S0 41.766 W89 18.093	2006-03-22	11:32:00	2006
EM2		x	x	M.macdonaldi	Espanola-Manz	E01	S1 22.136 W89 41.596	2004-03-23	08:00:00	2004
FM10			x	M.parvulus	Fernandina	NE of C. Douglas	NA	2003-07-07	NA	2003
FM11			x	M.parvulus	Fernandina	NE of C. Douglas	NA	2003-07-07	NA	2003
FM13			x	M.parvulus	Fernandina	W of 7/7	NA	2003-07-08	NA	2003
FM14			x	M.parvulus	Fernandina	W of 7/7	NA	2003-07-08	NA	2003
FM15			x	M.parvulus	Fernandina	W of 7/7	NA	2003-07-08	NA	2003
FM18			x	M.parvulus	Fernandina	NA	NA	2003-07-10	NA	2003
FM19			x	M.parvulus	Fernandina	NA	NA	2003-07-10	NA	2003
FM2			x	M.parvulus	Fernandina	Pta Espinosa	NA	2003-07-02	NA	2003
FM20			x	M.parvulus	Fernandina	NA	NA	2003-07-10	NA	2003
FM21			x	M.parvulus	Fernandina	NA	NA	2003-07-10	NA	2003
FM22			x	M.parvulus	Fernandina	NA	NA	2003-07-10	NA	2003
FM23			x	M.parvulus	Fernandina	NA	NA	2003-07-11	NA	2003
FM25			x	M.parvulus	Fernandina	NA	NA	2003-07-12	NA	2003
FM8			x	M.parvulus	Fernandina	W of Pta Espinosa	NA	2003-07-06	NA	2003
GarF01		x	x	M.trifasciatus	Gardner-by-Floreana	Booby WG	S1 19.827 W90 17.718	2006-03-06	08:35:00	2006
GarF02		x	x	M.trifasciatus	Gardner-by-Floreana	Booby WG	S1 19.827 W90 17.718	2006-03-06	09:04:00	2006
GarF04		x	x	M.trifasciatus	Gardner-by-Floreana	Bloody birthday	S1 19.773 W90 17.574	2006-03-06	11:17:00	2006
GarF08		x	x	M.trifasciatus	Gardner-by-Floreana	Frigatte	S1 19.799 W90 17.476	2006-03-06	16:34:00	2006
GarF10		x	x	M.trifasciatus	Gardner-by-Floreana	Bush	S1 19.869 W90 17.651	2006-03-07	08:10:00	2006
GarF11		x	x	M.trifasciatus	Gardner-by-Floreana	Bush	S1 19.869 W90 17.651	2006-03-07	08:14:00	2006
GarF12		x	x	M.trifasciatus	Gardner-by-Floreana	Nazca	S1 19.917 W90 17.480	2006-03-07	10:15:00	2006
GarF13		x	x	M.trifasciatus	Gardner-by-Floreana	Nazca	S1 19.917 W90 17.480	2006-03-07	10:21:00	2006
GarF14		x	x	M.trifasciatus	Gardner-by-Floreana	Sun tarp	S1 19.848 W90 17.489	2006-03-07	11:19:00	2006
GarF18		x	x	M.trifasciatus	Gardner-by-Floreana	Hill	S1 19.886 W90 17.640	2006-03-07	16:25:00	2006
GarF22		x	x	M.trifasciatus	Gardner-by-Floreana	Net-Y	S1 19.877 W90 17.722	2006-03-08	17:06:00	2006
IM10		x	x	M.parvulus	Isabela-Vill	I03	NA	2004-02-24	10:50:00	2004
IM11		x	x	M.parvulus	Isabela-Vill	I04	NA	2004-02-24	13:40:00	2004
IM12		x	x	M.parvulus	Isabela-Vill	I06	NA	2004-02-24	08:15:00	2004
IM26		x	x	M.parvulus	Isabela-Vill	I12	NA	2004-02-28	08:25:00	2004
IM7		x	x	M.parvulus	Isabela-Vill	I01	NA	2004-02-21	14:50:00	2004
PM11			x	M.parvulus	Pinta	W of camp	NA	2003-06-19	NA	2003
PM13			x	M.parvulus	Pinta	pelican	NA	2003-06-19	NA	2003
PM14			x	M.parvulus	Pinta	E of hunters'	NA	2003-06-20	NA	2003
PM19			x	M.parvulus	Pinta	just past PM18	NA	2003-06-21	NA	2003
PM2			x	M.parvulus	Pinta	camp	NA	2003-06-12	NA	2003
PM20			x	M.parvulus	Pinta	GPS PM20	NA	2003-06-21	NA	2003
PM21			x	M.parvulus	Pinta	PM21	NA	2003-06-22	NA	2003
PM24			x	M.parvulus	Pinta	hunters' beach	NA	2003-06-23	NA	2003
PM25			x	M.parvulus	Pinta	hunters' beach	NA	2003-06-23	NA	2003
PM28			x	M.parvulus	Pinta	hunters' beach	NA	2003-06-24	NA	2003
PM3			x	M.parvulus	Pinta	camp	NA	2003-06-12	NA	2003
PM4			x	M.parvulus	Pinta	W of camp	NA	2003-06-14	NA	2003
PM9			x	M.parvulus	Pinta	W of camp 3	NA	2003-06-17	NA	2003
StCruz13-11-06	x			M.parvulus	StCruz	NA	NA	2006-11-13	NA	2006
StCruz16-11-06	x			M.parvulus	StCruz	NA	NA	2006-11-16	NA	2006
