# Supplementary material for: Mechanisms governing avian phylosymbiosis: Genetic dissimilarity based on neutral and MHC regions exhibits little relationship with gut microbiome distributions of Galápagos mockingbirds
Source: Ecol Evol. 2020 Oct 27;10(23):13345–54. doi: 10.1002/ece3.6934 (PMC7713960; doi:10.1002/ece3.6934)
Supplement: Supplementary file 3 — Table S2 [file ECE3-10-13345-s003.xlsx]

## Sheet: Table S2a_FULL
Table S2a) MRM test results (permutations = 9999) for all possible model combinations predicting the full microbiome across nine Galapagos islands.
Model	Number of parameters	Statistic	MHC	Micro-satellite	Geograhic distance	Within/ Between species	Model R^2	Model F	Model p
1	1	F	0.283023				0.124153	4.81957	0.0506051
		p	0.0506051
2	1	F		0.132164			0.215276	9.32736	0.0254025
		p		0.0254025
3	1	F			0.0289261		0.0155341	0.536492	0.538954
		p			0.538954
4	1	F				-0.206794	0.206083	8.82562	0.0211021
		p				0.0211021
5	2	F	0.130804	0.109242			0.23532	5.07766	0.0334033
		p	0.385639	0.0454045
6	2	F	0.0572937			-0.184214	0.23532	5.07766	0.0334033
		p	0.754075			0.107611
7	2	F		0.0823737		-0.117605	0.251376	5.54043	0.0361036
		p		0.146915		0.244824
8	2	F			-0.0630402	-0.285127	0.250292	5.50858	0.0387039
		p			0.308531	0.0205021
9	2	F	0.342184		-0.0291175		0.134468	2.56343	0.161516
		p	0.0847085		0.617562
10	2	F		0.132746	-0.00167541		0.215324	4.5278	0.0583058
		p		0.0364036	0.972797
11	3	F	0.0467673	0.0816498		-0.0999574	0.253125	3.61507	0.060106
		p	0.80068	0.146815		0.411341
12	3	F	0.188452	0.108915	-0.0281484		0.244959	3.46061	0.0725073
		p	0.318032	0.0490049	0.610461
13	3	F	0.128338		-0.072145	-0.245862	0.262571	3.79799	0.0732073
		p	0.491249		0.254325	0.0708071
14	3	F		0.065869	-0.0499916	-0.197594	0.27736	4.09402	0.0571057
		p		0.237824	0.455746	0.166417
15	4	F	0.106944	0.0614176	-0.0584604	-0.17079	0.285762	3.10072	0.0874087
		p	0.553455	0.274627	0.379538	0.253925

## Sheet: Table S2b_CORE
Table S2b) MRM test results (permutations = 9999) for all possible model combinations predicting the island common core microbiome across nine Galapagos islands.
Model	Number of parameters	Statistic	MHC	Microsatellite	Geograhic distance	Within/ Between species	Model R^2	Model F	Model p
1	1	F	0.526714				0.134899	5.30178	0.0261026
		p	0.0261026
2	1	F		0.178785			0.123589	4.79457	0.0411041
		p		0.0411041
3	1	F			0.115018		0.077052	2.83848	0.0987099
		p			0.0987099
4	1	F				-0.370106	0.207092	8.88015	0.00790079
		p				0.00780078
5	2	F	0.367272	0.114426			0.173163	3.45557	0.0447045
		p	0.173217	0.219922
6	2	F	0.141564			-0.314315	0.173163	3.45557	0.0447045
		p	0.648365			0.0830083
7	2	F		0.0407938		-0.325937	0.210577	4.40135	0.0279028
		p		0.728073		0.0541054
8	2	F			-0.00727219	-0.379143	0.207277	4.31433	0.0230023
		p			0.921592	0.0261026
9	2	F	0.447117		0.0391754		0.140757	2.70295	0.0776078
		p	0.132713		0.650465
10	2	F		0.150926	0.0802259		0.158074	3.09793	0.0575058
		p		0.0837084	0.245625
11	3	F	0.136578	0.0386798		-0.2744	0.215258	2.92591	0.0509051
		p	0.668667	0.738474		0.19792
12	3	F	0.284947	0.114893	0.0401977		0.17933	2.33085	0.0925093
		p	0.379838	0.227423	0.631663
13	3	F	0.159896		-0.0186158	-0.330222	0.213256	2.89132	0.0507051
		p	0.618462		0.828283	0.0953095
14	3	F		0.0410797	0.000865711	-0.324552	0.21058	2.84536	0.0571057
		p		0.731073	0.991999	0.156816
15	4	F	0.147728	0.0349307	-0.0108328	-0.287526	0.215609	2.13028	0.0964096
		p	0.665067	0.779478	0.90259	0.235124
